# Supplementary material for: Living benthic foraminifera from cold-water coral ecosystems in the eastern Alboran Sea, Western Mediterranean
Source: Heliyon. 2021 Aug 27;7(9):e07880. doi: 10.1016/j.heliyon.2021.e07880 (PMC8417336; doi:10.1016/j.heliyon.2021.e07880)
Supplement: Table S1_Coordinates [file mmc1.xlsx]

## Sheet: Feuil1
	Geographical coordinates and recovery. Latitude, longitude and recovery of the investigated box cores retrieved
	during the MD 194 cruise on the RV Marion Dufresne.
	Location	Station number	Lat. (°N)	Long. (°W)	Depth (m)	Gear	Recovery (0-1 cm)
	MMF–Brittlestar Ridge1	MD13–34–CTD5	35°26,087'	02°30,100'	372	CTD rosette	–
	MMF–Brittlestar Ridge1	MD13–3456BC	35°26,170'	02°30,824'	330	Giant Boxcorer	83
	MMF–Brittlestar Ridge1	MD13–3461BC	35°26,528'	02°31,065'	320	Giant Boxcorer	80
	MMF–Brittlestar Ridge1	MD13–3465BC	35°26,053'	02°30,848'	346	Giant Boxcorer	65
	MMF–Brittlestar Ridge1	MD13–3468BC	35°25,915'	02°30,877'	474	Giant Boxcorer	60
	Cabliers Site	MD13–3471BC	35°47,750'	02°15,152'	314	Giant Boxcorer	75
