# Supplementary material for: Living benthic foraminifera from cold-water coral ecosystems in the eastern Alboran Sea, Western Mediterranean
Source: Heliyon. 2021 Aug 27;7(9):e07880. doi: 10.1016/j.heliyon.2021.e07880 (PMC8417336; doi:10.1016/j.heliyon.2021.e07880)
Supplement: Table S2_Quantitativexlsx [file mmc2.xlsx]

## Sheet: Counts
Foraminiferal and geochemical data. Quantitative raw data of the identified benthic foraminiferal species and geochemical data of the investigated
box cores retrieved during the MD 194 cruise on the RV Marion Dufresne.
Sample (0-1 cm)	3456BC	3468BC	3465BC	3461BC	3471BC
TOC (wt%)	0.49	0.98	0.53	0.46	0.51
OI (mg CO2/g TOC)	551	363	589	619	549
HI (mg HC/g TOC)	273	228	240	252	278
S2 (mg HC/g	1.34	2.24	1.27	1.17	1.42
MINC (wt%)	4.56	3.89	6.37	5.17	5.78
Tmax (°C)	305	397	322	318	310
δ13Corg	-24.1	-22.38	-22.14	-23.2	-22.36
Ntot (wt%)	0.069	0.144	0.085	0.069	0.076
TOC/Ntot	8.33	7.93	7.24	7.8	7.9
Total	312	608	209	65	122
Adercotryma wrighti Broennimann and Whittaker 1987	0	0	4	0	1
Ammodiscus infimus = Orbis infimus Strickland 1846	0	0	2	0	0
Ammoglobigerina globigeriniformis = Lituola nautiloidea var. globigeriniformis Parker & Jones, 1865	0	0	2	0	2
Angulogerina angulosa = Uvigerina angulosa Williamson, 1858	0	1	0	0	0
Astrononion gallowayi Loeblich & Tappan, 1953	1	0	0	0	2
Bigenerina nodosaria d'Orbigny, 1826	0	0	1	0	0
Biloculinella globula = Biloculina globulus Bornemann, 1855	3	0	0	0	0
Bolivina alata = Vulvulina alata Seguenza, 1862	4	99	7	0	0
Bolivina difformis = Textularia variabilis var. difformis Williamson, 1858	1	0	0	2	0
Bolivina dilatata Reuss 1850	24	23	0	0	5
Bolivina variabilis = Textularia variabilis Williamson, 1858	0	9	1	1	0
Bolivina striatula Cushman, 1922	4	68	1	1	22
Bulimina aculeata d'Orbigny, 1826	1	0	0	0	0
Bulimina marginata d'Orbigny, 1826	7	39	1	0	0
Bulimina striata d'Orbigny in Guérin-Méneville, 1832	0	0	0	0	2
Cassidulina carinata = Cassidulina laevigata var. carinata Silvestri, 1896	1	0	0	0	0
Cassidulina crassa d'Orbigny, 1839	14	56	4	2	3
Cassidulina laevigata d'Orbigny, 1826	15	6	1	2	0
Cassidulinoides bradyi = Cassidulina bradyi Norman, 1881	4	1	2	1	3
Chilostomella oolina Schwager, 1878	20	10	2	0	0
Cribrostomoides jeffreysii = Nonionina jeffreysii Williamson, 1858	0	5	0	1	0
Cibicides lobatulus = Echinus lobatulus Walker & Jacob, 1798	0	0	0	1	0
Cibicides refulgens Montfort, 1808	0	0	0	1	0
Cibicides ungerianus = Rotalina ungeriana d'Orbigny, 1846	0	0	0	2	1
Cibicidoides pachyderma = Truncatulina pachyderma Rzehak, 1886	1	0	0	0	0
Cornuspira circularis Cushman 1917	1	0	0	0	0
Cornuspira foliacea = Orbis foliaceus Philippi, 1844	0	3	0	0	0
Cornuspira involvens = Operculina involvens Reuss, 1850	2	0	0	1	1
Cycloforina rugosa = Robulina rugosa d'Orbigny, 1826	1	0	0	0	0
Cycloforina stalkeri = Quinqueloculina stalkeri Loeblich & Tappan, 1953	1	0	0	0	0
Discorbinella berthelothi = Rosalina bertheloti d'Orbigny, 1839	2	0	7	1	2
Eggerelloides scaber = Bulimina scabra Williamson, 1858	1	2	1	1	1
Elphidium sp.	0	0	1	0	0
Epistominella exigua = Pulvinulina exigua Brady, 1884	6	0	0	1	1
Epistominella vitrea Parker, 1953	2	3	2	0	0
Fissurina crassiporosa McCulloch, 1977	0	1	0	0	0
Fissurina derogata McCulloch, 1977	3	0	0	0	0
Fissurina longpointensis McCulloch, 1977	1	0	0	0	0
Fissurina lucida = Entosolenia marginata var. lucida Williamson, 1848	6	1	0	1	2
Fissurina marginata = Vermiculum marginatum Montagu, 1803	0	0	0	0	1
Fursenkoina complanata = Virgulina complanata Egger, 1893	1	2	1	0	0
Gavelinopsis praegeri = Discorbina praegeri Heron-Allen & Earland, 1913	10	0	0	11	6
Globobulimina affinis = Bulimina affinis d'Orbigny, 1839	3	2	0	0	0
Globobulimina doliolum = Bulimina doliolum Terquem & Terquem, 1886	0	24	0	0	0
Globocassidulina subglobosa = Cassidulina subglobosa Brady, 1881	56	6	0	4	6
Glomospira charoides = Trochammina squamata var. charoides Jones & Parker, 1860	0	0	0	1	0
Gyroidinia altiformis = Gyroidina soldanii var. altiformis Stewart & Stewart, 1930	1	0	0	1	0
Gyroidina laevigata d'Orbigny, 1826	0	0	0	0	0
Gyroidina lamarckiana = Rotalina lamarckiana d'Orbigny, 1839	7	0	0	3	3
Hanzawaia boueana = Truncatulina boueana d'Orbigny, 1846	0	3	0	0	0
Haplophragmoides robertsoni = Trochammina bradyi Robertson, 1891	0	1	0	0	1
Hoeglundina elegans = Rotalia (Turbinuline) elegans d'Orbigny, 1826	1	11	1	0	2
Hyalinea balthica = Nautilus balthicus Schröter in Gmelin, 1791	0	1	1	1	0
Cribrostomoides spiculotesta = Trochammina spiculolega Parr, 1950	0	0	0	0	1
Lachlanella bradyana = Quinqueloculina bradyana Cushman, 1917	0	0	0	0	1
Lachlanella undulata = Quinqueloculina undulata d'Orbigny, 1852	0	0	0	1	0
Laevidentalina sp.	0	1	0	0	0
Lagena sp.	0	0	1	0	0
Lagena striata = Oolina striata d'Orbigny, 1839	0	0	2	0	0
Lagenammina sp.	0	1	0	0	0
Lagenammina difflugiformis = Reophax difflugiformis Brady, 1879	0	0	0	0	1
Lagenosolenia vannicapitata McCulloch, 1977	2	0	0	0	0
Lenticulina orbicularis = Robulina orbicularis d'Orbigny, 1826	3	0	0	0	1
Melonis barleeanum = Nonionina barleeana Williamson, 1858	1	5	2	1	1
Miliolinella subrotunda = Vermiculum subrotundum Montagu, 1803	5	0	0	1	0
Nonionella sp.	0	5	0	0	0
Nonionella turgida = Rotalina turgida Williamson, 1858	58	30	91	8	16
Nonionella iridea Heron-Allen & Earland, 1932	6	5	31	2	4
Oolina globosa = Vermiculum globosum Montagu, 1803	1	0	0	0	0
Parafissurina lateralis = Lagena lateralis Cushman, 1913	1	0	0	0	0
Patellina corrugata Williamson, 1858	0	0	1	0	1
Pseudoclavulina crustata Cushman, 1936	0	0	1	0	0
Pullenia quadriloba = Pullenia compressiuscula var. quadriloba Reuss, 1867	0	0	7	0	2
Pullenia subcarinata = Nonionina subcarinata d'Orbigny, 1839	1	12	3	0	1
Pyrgo williamsoni = Biloculina williamsoni Silvestri, 1923	0	0	0	1	0
Quinqueloculina lamarckiana d'Orbigny, 1839	0	2	0	0	0
Quinqueloculina patagonica d'Orbigny, 1839	1	0	0	0	0
Rectuvigerina bononiensis = Uvigerina bononiensis Fornasini, 1888	2	0	0	0	0
Rectuvigerina elongatastriata = Angulogerina elongatastriata Colom, 1952	0	110	4	0	1
Reophax sp.	0	5	0	0	1
Reophax scorpiurus Montfort, 1808	0	0	0	0	1
Reophax testaceus Wiesner, 1931	0	0	0	0	1
Rhabdammina abyssorum Sars, 1869	1	4	0	0	0
Robertinoides pumilum Höglund, 1947	0	0	0	0	1
Rosalina brady = Discorbis globularis var. bradyi Cushman, 1915	11	0	9	2	6
Rosalina semipunctata Terquem 1878	1	0	0	0	1
Rhumblerella humboldti = Eggerella humboldti Todd & Brönniman, 1957	0	0	0	0	1
Saccorhiza ramosa = Hyperammina ramosa Brady, 1879	0	1	0	0	0
Schackoinella spina Stalder and Spezzaferri 2015	1	0	0	0	0
Sigmoilopsis schlumbergeri = Sigmoilina schlumbergeri Silvestri, 1904	0	1	0	0	0
Siphomarginulina angulosa Loeblich & Tappan, 1994	0	0	0	1	1
Sphaeroidina bulloides d'Orbigny, 1826	0	0	1	0	0
Spiroloculina excavata d'Orbigny, 1846	0	1	0	0	0
Spiroloculina tenuiseptata Brady, 1884	0	0	0	0	1
Spiroplectinella wrightii = Spiroplecta wrighti Silvestri, 1903	1	0	0	0	0
Sprilina vivpara Ehrenberg, 1843	4	0	1	8	2
Stainforthia loeblichi = Virgulina loeblichi Feyling-Hanssen, 1954	0	2	0	0	0
Svratkina bubnanensis McCulloch, 1977	0	0	0	0	1
Textularia truncata Höglund, 1947	1	0	0	0	1
Uvigerina mediterranea Hofker, 1932	5	21	11	0	7
Uvigerina peregrina Cushman, 1923	0	25	1	0	0
Vaginulina subelegans Parr, 1950	0	0	1	0	0
Valvulineria bradyana = Discorbina bradyana Fornasini, 1900	1	0	0	0	0
TOTAL	312	608	209	65	122

## Sheet: Sheet1
	3456BC	3468BC	3465BC	3461BC	3471BC		3456BC	3468BC	3465BC	3461BC	3471BC
Adercotryma wrighti Broennimann and Whittaker 1987	0	0	4	0	1		0	0	1.91388	0	0.819672
Ammodiscus infimus = Orbis infimus Strickland 1846	0	0	2	0	0		0	0	0.956938	0	0
Ammoglobigerina globigeriniformis = Lituola nautiloidea var. globigeriniformis Parker & Jones, 1865	0	0	2	0	2		0	0	0.956938	0	1.63934
Angulogerina angulosa = Uvigerina angulosa Williamson, 1858	0	1	0	0	0		0	0.164474	0	0	0
Astrononion gallowayi Loeblich & Tappan, 1953	1	0	0	0	2		0.320513	0	0	0	1.63934
Bigenerina nodosaria d'Orbigny, 1826	0	0	1	0	0		0	0	0.478469	0	0
Biloculinella globula = Biloculina globulus Bornemann, 1855	3	0	0	0	0		0.961538	0	0	0	0
Bolivina alata = Vulvulina alata Seguenza, 1862	4	99	7	0	0		1.28205	16.2829	3.34928	0	0
Bolivina difformis = Textularia variabilis var. difformis Williamson, 1858	1	0	0	2	0		0.320513	0	0	3.07692	0
Bolivina dilatata Reuss 1850	24	23	0	0	5		7.69231	3.78289	0	0	4.09836
Bolivina variabilis = Textularia variabilis Williamson, 1858	0	9	1	1	0		0	1.48026	0.478469	1.53846	0
Bolivina striatula Cushman, 1922	4	68	1	1	22		1.28205	11.1842	0.478469	1.53846	18.0328
Bulimina aculeata d'Orbigny, 1826	1	0	0	0	0		0.320513	0	0	0	0
Bulimina marginata d'Orbigny, 1826	7	39	1	0	0		2.24359	6.41447	0.478469	0	0
Bulimina striata d'Orbigny in Guérin-Méneville, 1832	0	0	0	0	2		0	0	0	0	1.63934
Cassidulina carinata = Cassidulina laevigata var. carinata Silvestri, 1896	1	0	0	0	0		0.320513	0	0	0	0
Cassidulina crassa d'Orbigny, 1839	14	56	4	2	3		4.48718	9.21053	1.91388	3.07692	2.45902
Cassidulina laevigata d'Orbigny, 1826	15	6	1	2	0		4.80769	0.986842	0.478469	3.07692	0
Cassidulinoides bradyi = Cassidulina bradyi Norman, 1881	4	1	2	1	3		1.28205	0.164474	0.956938	1.53846	2.45902
Chilostomella oolina Schwager, 1878	20	10	2	0	0		6.41026	1.64474	0.956938	0	0
Cribrostomoides jeffreysii = Nonionina jeffreysii Williamson, 1858	0	5	0	1	0		0	0.822368	0	1.53846	0
Cibicides lobatulus = Echinus lobatulus Walker & Jacob, 1798	0	0	0	1	0		0	0	0	1.53846	0
Cibicides refulgens Montfort, 1808	0	0	0	1	0		0	0	0	1.53846	0
Cibicides ungerianus = Rotalina ungeriana d'Orbigny, 1846	0	0	0	2	1		0	0	0	3.07692	0.819672
Cibicidoides pachyderma = Truncatulina pachyderma Rzehak, 1886	1	0	0	0	0		0.320513	0	0	0	0
Cornuspira circularis Cushman 1917	1	0	0	0	0		0.320513	0	0	0	0
Cornuspira foliacea = Orbis foliaceus Philippi, 1844	0	3	0	0	0		0	0.493421	0	0	0
Cornuspira involvens = Operculina involvens Reuss, 1850	2	0	0	1	1		0.641026	0	0	1.53846	0.819672
Cycloforina rugosa = Robulina rugosa d'Orbigny, 1826	1	0	0	0	0		0.320513	0	0	0	0
Cycloforina stalkeri = Quinqueloculina stalkeri Loeblich & Tappan, 1953	1	0	0	0	0		0.320513	0	0	0	0
Eggerelloides scaber = Bulimina scabra Williamson, 1858	1	2	1	1	1		0.320513	0.328947	0.478469	1.53846	0.819672
Elphidium sp.	0	0	1	0	0		0	0	0.478469	0	0
Epistominella exigua = Pulvinulina exigua Brady, 1884	6	0	0	1	1		1.92308	0	0	1.53846	0.819672
Epistominella vitrea Parker, 1953	2	3	2	0	0		0.641026	0.493421	0.956938	0	0
Fissurina crassiporosa McCulloch, 1977	0	1	0	0	0		0	0.164474	0	0	0
Fissurina derogata McCulloch, 1977	3	0	0	0	0		0.961538	0	0	0	0
Fissurina longpointensis McCulloch, 1977	1	0	0	0	0		0.320513	0	0	0	0
Fissurina lucida = Entosolenia marginata var. lucida Williamson, 1848	6	1	0	1	2		1.92308	0.164474	0	1.53846	1.63934
Fissurina marginata = Vermiculum marginatum Montagu, 1803	0	0	0	0	1		0	0	0	0	0.819672
Fursenkoina complanata = Virgulina complanata Egger, 1893	1	2	1	0	0		0.320513	0.328947	0.478469	0	0
Gavelinopsis praegeri = Discorbina praegeri Heron-Allen & Earland, 1913	10	0	0	11	6		3.20513	0	0	16.9231	4.91803
Globobulimina affinis = Bulimina affinis d'Orbigny, 1839	3	2	0	0	0		0.961538	0.328947	0	0	0
Globobulimina doliolum = Bulimina doliolum Terquem & Terquem, 1886	0	24	0	0	0		0	3.94737	0	0	0
Globocassidulina subglobosa = Cassidulina subglobosa Brady, 1881	56	6	0	4	6		17.9487	0.986842	0	6.15385	4.91803
Glomospira charoides = Trochammina squamata var. charoides Jones & Parker, 1860	0	0	0	1	0		0	0	0	1.53846	0
Gyroidinia altiformis = Gyroidina soldanii var. altiformis Stewart & Stewart, 1930	1	0	0	1	0		0.320513	0	0	1.53846	0
Gyroidina laevigata d'Orbigny, 1826	0	0	0	0	0		0	0	0	0	0
Gyroidina lamarckiana = Rotalina lamarckiana d'Orbigny, 1839	7	0	0	3	3		2.24359	0	0	4.61538	2.45902
Hanzawaia boueana = Truncatulina boueana d'Orbigny, 1846	0	3	0	0	0		0	0.493421	0	0	0
Haplophragmoides robertsoni = Trochammina bradyi Robertson, 1891	0	1	0	0	1		0	0.164474	0	0	0.819672
Hoeglundina elegans = Rotalia (Turbinuline) elegans d'Orbigny, 1826	1	11	1	0	2		0.320513	1.80921	0.478469	0	1.63934
Hyalinea balthica = Nautilus balthicus Schröter in Gmelin, 1791	0	1	1	1	0		0	0.164474	0.478469	1.53846	0
Cribrostomoides spiculotesta = Trochammina spiculolega Parr, 1950	0	0	0	0	1		0	0	0	0	0.819672
Lachlanella bradyana = Quinqueloculina bradyana Cushman, 1917	0	0	0	0	1		0	0	0	0	0.819672
Lachlanella undulata = Quinqueloculina undulata d'Orbigny, 1852	0	0	0	1	0		0	0	0	1.53846	0
Laevidentalina sp.	0	1	0	0	0		0	0.164474	0	0	0
Lagena sp.	0	0	1	0	0		0	0	0.478469	0	0
Lagena striata = Oolina striata d'Orbigny, 1839	0	0	2	0	0		0	0	0.956938	0	0
Lagenammina sp.	0	1	0	0	0		0	0.164474	0	0	0
Lagenammina difflugiformis = Reophax difflugiformis Brady, 1879	0	0	0	0	1		0	0	0	0	0.819672
Lagenosolenia vannicapitata McCulloch, 1977	2	0	0	0	0		0.641026	0	0	0	0
Lenticulina orbicularis = Robulina orbicularis d'Orbigny, 1826	3	0	0	0	1		0.961538	0	0	0	0.819672
Melonis barleeanum = Nonionina barleeana Williamson, 1858	1	5	2	1	1		0.320513	0.822368	0.956938	1.53846	0.819672
Miliolinella subrotunda = Vermiculum subrotundum Montagu, 1803	5	0	0	1	0		1.60256	0	0	1.53846	0
Nonionella sp.	0	5	0	0	0		0	0.822368	0	0	0
Nonionella turgida = Rotalina turgida Williamson, 1858	58	30	91	8	16		18.5897	4.93421	43.5407	12.3077	13.1148
Nonionella iridea Heron-Allen & Earland, 1932	6	5	31	2	4		1.92308	0.822368	14.8325	3.07692	3.27869
Oolina globosa = Vermiculum globosum Montagu, 1803	1	0	0	0	0		0.320513	0	0	0	0
Parafissurina lateralis = Lagena lateralis Cushman, 1913	1	0	0	0	0		0.320513	0	0	0	0
Patellina corrugata Williamson, 1858	0	0	1	0	1		0	0	0.478469	0	0.819672
Planodiscorbis rarescens = Discorbina rarescens Brady, 1884	2	0	7	1	2		0.641026	0	3.34928	1.53846	1.63934
Pseudoclavulina crustata Cushman, 1936	0	0	1	0	0		0	0	0.478469	0	0
Pullenia quadriloba = Pullenia compressiuscula var. quadriloba Reuss, 1867	0	0	7	0	2		0	0	3.34928	0	1.63934
Pullenia subcarinata = Nonionina subcarinata d'Orbigny, 1839	1	12	3	0	1		0.320513	1.97368	1.43541	0	0.819672
Pyrgo williamsoni = Biloculina williamsoni Silvestri, 1923	0	0	0	1	0		0	0	0	1.53846	0
Quinqueloculina lamarckiana d'Orbigny, 1839	0	2	0	0	0		0	0.328947	0	0	0
Quinqueloculina patagonica d'Orbigny, 1839	1	0	0	0	0		0.320513	0	0	0	0
Rectuvigerina bononiensis = Uvigerina bononiensis Fornasini, 1888	2	0	0	0	0		0.641026	0	0	0	0
Rectuvigerina elongatastriata = Angulogerina elongatastriata Colom, 1952	0	110	4	0	1		0	18.0921	1.91388	0	0.819672
Reophax sp.	0	5	0	0	1		0	0.822368	0	0	0.819672
Reophax scorpiurus Montfort, 1808	0	0	0	0	1		0	0	0	0	0.819672
Reophax testaceus Wiesner, 1931	0	0	0	0	1		0	0	0	0	0.819672
Rhabdammina abyssorum Sars, 1869	1	4	0	0	0		0.320513	0.657895	0	0	0
Robertinoides pumilum Höglund, 1947	0	0	0	0	1		0	0	0	0	0.819672
Rosalina brady = Discorbis globularis var. bradyi Cushman, 1915	11	0	9	2	6		3.52564	0	4.30622	3.07692	4.91803
Rosalina semipunctata Terquem 1878	1	0	0	0	1		0.320513	0	0	0	0.819672
Rhumblerella humboldti = Eggerella humboldti Todd & Brönniman, 1957	0	0	0	0	1		0	0	0	0	0.819672
Saccorhiza ramosa = Hyperammina ramosa Brady, 1879	0	1	0	0	0		0	0.164474	0	0	0
Schackoinella spina Stalder and Spezzaferri 2015	1	0	0	0	0		0.320513	0	0	0	0
Sigmoilopsis schlumbergeri = Sigmoilina schlumbergeri Silvestri, 1904	0	1	0	0	0		0	0.164474	0	0	0
Siphomarginulina angulosa Loeblich & Tappan, 1994	0	0	0	1	1		0	0	0	1.53846	0.819672
Sphaeroidina bulloides d'Orbigny, 1826	0	0	1	0	0		0	0	0.478469	0	0
Spiroloculina excavata d'Orbigny, 1846	0	1	0	0	0		0	0.164474	0	0	0
Spiroloculina tenuiseptata Brady, 1884	0	0	0	0	1		0	0	0	0	0.819672
Spiroplectinella wrightii = Spiroplecta wrighti Silvestri, 1903	1	0	0	0	0		0.320513	0	0	0	0
Sprilina vivpara Ehrenberg, 1843	4	0	1	8	2		1.28205	0	0.478469	12.3077	1.63934
Stainforthia loeblichi = Virgulina loeblichi Feyling-Hanssen, 1954	0	2	0	0	0		0	0.328947	0	0	0
Svratkina bubnanensis McCulloch, 1977	0	0	0	0	1		0	0	0	0	0.819672
Textularia truncata Höglund, 1947	1	0	0	0	1		0.320513	0	0	0	0.819672
Uvigerina mediterranea Hofker, 1932	5	21	11	0	7		1.60256	3.45395	5.26316	0	5.7377
Uvigerina peregrina Cushman, 1923	0	25	1	0	0		0	4.11184	0.478469	0	0
Vaginulina subelegans Parr, 1950	0	0	1	0	0		0	0	0.478469	0	0
Valvulineria bradyana = Discorbina bradyana Fornasini, 1900	1	0	0	0	0		0.320513	0	0	0	0
TOTAL	312	608	209	65	122

## Sheet: Sheet2
	3468BC	3465BC	3456BC	3461BC	3471BC
Astrononion gallowayi	0	0	0.320513	0	1.63934		Adercotryma wrighti Broennimann and Whittaker 1987	0	0	1.91388	0	0.819672
Bolivina alata	16.2829	3.34928	1.28205	0	0		Ammodiscus infimus = Orbis infimus Strickland 1846	0	0	0.956938	0	0
Bolivina difformis	0	0	0.320513	3.07692	0		Ammoglobigerina globigeriniformis = Lituola nautiloidea var. globigeriniformis Parker & Jones, 1865	0	0	0.956938	0	1.63934
Bolivina dilatata	3.78289	0	7.69231	0	4.09836		Angulogerina angulosa = Uvigerina angulosa Williamson, 1858	0	0.164474	0	0	0
Bolivina striatula	11.1842	0.478469	1.28205	1.53846	18.0328		Bigenerina nodosaria d'Orbigny, 1826	0	0	0.478469	0	0
Bulimina marginata	6.41447	0.478469	2.24359	0	0		Biloculinella globula = Biloculina globulus Bornemann, 1855	0.961538	0	0	0	0
Cassidulina crassa	9.21053	1.91388	4.48718	3.07692	2.45902		Bolivina variabilis = Textularia variabilis Williamson, 1858	0	1.48026	0.478469	1.53846	0
Cassidulina laevigata	0.986842	0.478469	4.80769	3.07692	0		Bulimina aculeata d'Orbigny, 1826	0.320513	0	0	0	0
Globocassidulina subglobosa	0.986842	0	17.9487	6.15385	4.91803		Cassidulinoides bradyi = Cassidulina bradyi Norman, 1881	1.28205	0.164474	0.956938	1.53846	2.45902
Epistominella exigua	0	0	1.92308	1.53846	0.819672		Cribrostomoides jeffreysii = Nonionina jeffreysii Williamson, 1858	0	0.822368	0	1.53846	0
Hoeglundina elegans	1.80921	0.478469	0.320513	0	1.63934		Cornuspira circularis Cushman 1917	0.320513	0	0	0	0
Nonionella turgida	4.93421	43.5407	18.5897	12.3077	13.1148		Cornuspira foliacea = Orbis foliaceus Philippi, 1844	0	0.493421	0	0	0
Nonionella iridea	0.822368	14.8325	1.92308	3.07692	3.27869		Cornuspira involvens = Operculina involvens Reuss, 1850	0.641026	0	0	1.53846	0.819672
Melonis barleeanum	0.822368	0.956938	0.320513	1.53846	0.819672		Cycloforina rugosa = Robulina rugosa d'Orbigny, 1826	0.320513	0	0	0	0
Nonionella sp.	0.822368	0	0	0	0		Cycloforina stalkeri = Quinqueloculina stalkeri Loeblich & Tappan, 1953	0.320513	0	0	0	0
Uvigerina mediterranea	3.45395	5.26316	1.60256	0	5.7377		Elphidium sp.	0	0	0.478469	0	0
Uvigerina peregrina	4.11184	0.478469	0	0	0		Epistominella vitrea Parker, 1953	0.641026	0.493421	0.956938	0	0
Rectuvigerina elongatastriata	18.0921	1.91388	0	0	0.819672		Fissurina crassiporosa McCulloch, 1977	0	0.164474	0	0	0
Chilostomella oolina	1.64474	0.956938	6.41026	0	0		Fissurina derogata McCulloch, 1977	0.961538	0	0	0	0
Globobulimina affinis	0.328947	0	0.961538	0	0		Fissurina longpointensis McCulloch, 1977	0.320513	0	0	0	0
Globobulimina doliolum	3.94737	0	0	0	0		Fissurina lucida = Entosolenia marginata var. lucida Williamson, 1848	1.92308	0.164474	0	1.53846	1.63934
Cibicides lobatulus	0	0	0	1.53846	0		Fissurina marginata = Vermiculum marginatum Montagu, 1803	0	0	0	0	0.819672
Cibicides refulgens	0	0	0	1.53846	0		Fursenkoina complanata = Virgulina complanata Egger, 1893	0.320513	0.328947	0.478469	0	0
Cibicides ungerianus	0	0	0	3.07692	0.819672		Glomospira charoides = Trochammina squamata var. charoides Jones & Parker, 1860	0	0	0	1.53846	0
Cibicidoides pachyderma	0	0	0.320513	0	0		Gyroidinia altiformis = Gyroidina soldanii var. altiformis Stewart & Stewart, 1930	0.320513	0	0	1.53846	0
Gavelinopsis praegeri	0	0	3.20513	16.9231	4.91803		Gyroidina laevigata d'Orbigny, 1826	0	0	0	0	0
Rosalina brady	0	4.30622	3.52564	3.07692	4.91803		Gyroidina lamarckiana = Rotalina lamarckiana d'Orbigny, 1839	2.24359	0	0	4.61538	2.45902
Rosalina semipunctata	0	0	0.320513	0	0.819672		Hanzawaia boueana = Truncatulina boueana d'Orbigny, 1846	0	0.493421	0	0	0
Others	10.0329	20.0957	19.5513	36.9231	28.6885		Haplophragmoides robertsoni = Trochammina bradyi Robertson, 1891	0	0.164474	0	0	0.819672
							Hyalinea balthica = Nautilus balthicus Schröter in Gmelin, 1791	0	0.164474	0.478469	1.53846	0
							Cribrostomoides spiculotesta = Trochammina spiculolega Parr, 1950	0	0	0	0	0.819672
							Lachlanella bradyana = Quinqueloculina bradyana Cushman, 1917	0	0	0	0	0.819672
							Lachlanella undulata = Quinqueloculina undulata d'Orbigny, 1852	0	0	0	1.53846	0
							Laevidentalina sp.	0	0.164474	0	0	0
							Lagena sp.	0	0	0.478469	0	0
							Lagena striata = Oolina striata d'Orbigny, 1839	0	0	0.956938	0	0
							Lagenammina sp.	0	0.164474	0	0	0
							Lagenammina difflugiformis = Reophax difflugiformis Brady, 1879	0	0	0	0	0.819672
							Lagenosolenia vannicapitata McCulloch, 1977	0.641026	0	0	0	0
							Lenticulina orbicularis = Robulina orbicularis d'Orbigny, 1826	0.961538	0	0	0	0.819672
							Miliolinella subrotunda = Vermiculum subrotundum Montagu, 1803	1.60256	0	0	1.53846	0
							Oolina globosa = Vermiculum globosum Montagu, 1803	0.320513	0	0	0	0
							Parafissurina lateralis = Lagena lateralis Cushman, 1913	0.320513	0	0	0	0
							Patellina corrugata Williamson, 1858	0	0	0.478469	0	0.819672
							Planodiscorbis rarescens = Discorbina rarescens Brady, 1884	0.641026	0	3.34928	1.53846	1.63934
							Pseudoclavulina crustata Cushman, 1936	0	0	0.478469	0	0
							Pullenia quadriloba = Pullenia compressiuscula var. quadriloba Reuss, 1867	0	0	3.34928	0	1.63934
							Pullenia subcarinata = Nonionina subcarinata d'Orbigny, 1839	0.320513	1.97368	1.43541	0	0.819672
							Pyrgo williamsoni = Biloculina williamsoni Silvestri, 1923	0	0	0	1.53846	0
							Quinqueloculina lamarckiana d'Orbigny, 1839	0	0.328947	0	0	0
							Quinqueloculina patagonica d'Orbigny, 1839	0.320513	0	0	0	0
							Rectuvigerina bononiensis = Uvigerina bononiensis Fornasini, 1888	0.641026	0	0	0	0
							Reophax sp.	0	0.822368	0	0	0.819672
							Reophax scorpiurus Montfort, 1808	0	0	0	0	0.819672
							Reophax testaceus Wiesner, 1931	0	0	0	0	0.819672
							Rhabdammina abyssorum Sars, 1869	0.320513	0.657895	0	0	0
							Robertinoides pumilum Höglund, 1947	0	0	0	0	0.819672
							Rhumblerella humboldti = Eggerella humboldti Todd & Brönniman, 1957	0	0	0	0	0.819672
							Saccorhiza ramosa = Hyperammina ramosa Brady, 1879	0	0.164474	0	0	0
							Schackoinella spina Stalder and Spezzaferri 2015	0.320513	0	0	0	0
							Sigmoilopsis schlumbergeri = Sigmoilina schlumbergeri Silvestri, 1904	0	0.164474	0	0	0
							Siphomarginulina angulosa Loeblich & Tappan, 1994	0	0	0	1.53846	0.819672
							Sphaeroidina bulloides d'Orbigny, 1826	0	0	0.478469	0	0
							Spiroloculina excavata d'Orbigny, 1846	0	0.164474	0	0	0
							Spiroloculina tenuiseptata Brady, 1884	0	0	0	0	0.819672
							Spiroplectinella wrightii = Spiroplecta wrighti Silvestri, 1903	0.320513	0	0	0	0
							Sprilina vivpara Ehrenberg, 1843	1.28205	0	0.478469	12.3077	1.63934
							Stainforthia loeblichi = Virgulina loeblichi Feyling-Hanssen, 1954	0	0.328947	0	0	0
							Svratkina bubnanensis McCulloch, 1977	0	0	0	0	0.819672
							Textularia truncata Höglund, 1947	0.320513	0	0	0	0.819672
							Vaginulina subelegans Parr, 1950	0	0	0.478469	0	0
							Valvulineria bradyana = Discorbina bradyana Fornasini, 1900	0.320513	0	0	0	0
								19.5513	10.0329	20.0957	36.9231	28.6885
								19.5513	10.0329	20.0957	36.9231	28.6885
